# Supplementary material for: The Strategy against Iatrogenic Prematurity Due to True Umbilical Knot: From Prenatal Diagnosis Challenges to the Favorable Fetal Outcome
Source: J Clin Med. 2022 Feb 3;11(3):818. doi: 10.3390/jcm11030818 (PMC8836486; doi:10.3390/jcm11030818)
Supplement: Supplementary file 1 [file jcm-11-00818-s001.zip]

Archive with 2 entries (2 files):
- Supplementary-Table 2.pdf
- UCK-final.mpg
